# Supplementary material for: Maximum knee extension velocity without external load is a stronger determinant of gait function than quadriceps strength in the early postoperative period following total knee arthroplasty
Source: PLoS One. 2022 Nov 22;17(11):e0276219. doi: 10.1371/journal.pone.0276219 (PMC9681062; doi:10.1371/journal.pone.0276219)
Supplement: S1 Dataset — (XLSX) [file pone.0276219.s001.xlsx]

## Sheet: database
Number	age	gender （male1，female2)	height	weight	BMI	type of implant	surgery approach (1.Medial Parapatellar Approach, 2. mini-Midvastus Approach)	KL（04）	pre _gaitspeed	2w_gaitspeed	3w_gaitspeed	pre_TUG	2w_TUG	3w_TUG	pre_kneee xtesion velocity_operated	2w_kneee xtesion velocity_operated	3w_kneee xtesion velocity_operated	pre_kneee xtesion velocity_non-operated	2w_kneee xtesion velocity_non-operated	3w_kneee xtesion velocity_non-operated	pre_quadriceps strength_operated	2w_quadriceps strength_operated	3w_quadriceps strength_operated	pre_quadriceps strength_nonoperated	2w_quadriceps strength_nonoperated	3w_quadriceps strength_nonoperated	pre_VAS	2w_VAS	3w_VAS	pre_extensionROM	2w_extensionROM	3w_extensionROM	pre_flexionROM	2w_flexionROM	3w_flexionROM
1	73	1	163	62.7	23.6	1	1	2	1.57233	1.38122	1.70648	9.23	9.47	8.41	357.771	351.906	346.041	387.097	357.771	381.232	19.1	8.7	10.5	17.9	17.7	21.1	35	53	19	-10	-5	-5	125	120	120
2	80	2	146	52.7	24.7	1	1	4	1.16822	1.2285	1.34409	11.81	13.37	12.94	527.859	475.073	504.399	416.422	457.478	457.478	20.1	9.9	13.9	13	11.8	11.7	63	17	11	0	0	0	135	140	140
3	84	1	150	55	24.4	1	1	4	1.44092	1.39276	1.42857	13.47	13.15	13.38	240.469	299.12	381.232	246.334	293.255	387.097	14.3	7.4	10.7	19.1	15.1	18.6	41	0	0	-25	-10	0	115	115	135
4	66	2	142.7	47.5	23.3	1	1	3	1.19332	1.3369	1.53846	11.5	7.31	8.97	521.994	463.343	486.803	668.621	580.645	568.915	9.4	3.7	5.1	10.6	10.6	10.1	4	6	0	0	-5	-5	150	120	120
5	78	2	151.2	45.8	20	2	1	3	1.45349	1.51057	1.54799	10.19	9.71	8.93	445.748	381.232	439.883	486.803	398.827	504.399	13.7	7.8	8.7	15.9	18.1	17.2	26	3	11	0	0	0	140	135	135
6	77	2	156	64	26.3	1	1	4	2	1.5674	1.34771	7.94	9.43	9.28	422.287	310.85	287.39	516.129	527.859	439.883	12.5	3.5	3.8	22.2	16.6	20	5	31	37	-10	0	0	135	135	135
7	87	2	145	42	20	2	1	3	1.22249	0.780031	1.07296	15.66	21.1	17.79	521.994	334.311	563.05	598.24	439.883	310.85	12.6	7.4	6.8	11.5	11.1	13.1	44	36	19		-5	0		130	140
8	70	2	151	56	24.6	1	1	4	1.70068	1.52439	1.84502	7.91	9.47	8.56	422.287	328.446	363.636	463.343	586.51	398.827	13.4	4.1	4.2	13.7	13.5	15.2	5	12	10	-15	0	0	120	130	130
9	84	2	143.4	51.1	24.9	2	1	3	1.07527	0.874126	1.11857	10.41	17.59	10.31	316.715	234.604	375.366	451.613	346.041	457.478	7.3	4.3	8.1	13.5	17.6	18.3	69	59	56	-5	-10	0	140	115	125
10	63	1	175.4	85.6	27.8	2	1	3	1.90114	1.71821	1.79856	10.34	9.66	9.41	521.994	404.692	387.097	692.082	598.24	680.352	30	14.6	18.8	49.3	41.9	43.1	16	32	23	-15	-5	-5	140	125	125
11	72	2	154.4	69.9	29.3	1	1	4	1.16009	1.21359	1.23153	13.07	10.25	10.19	304.985	422.287	451.613	445.748	527.859	527.859	6.1	12	11.9	9.8	14.2	14.9	40	4	7	-20	-10	-10	115	125	125
12	83	2	142	48	23.8		1	4	1.23762	1.16009	1.27877	15.1	13.22	11.25	387.097	258.064	322.581	422.287	398.827	521.994	12.5	3.5	6.8	14.9	14.1	19.3	25	12	8	-5	0	0	105	95	105
13	79	2	145.5	55.5	26.2	1	1	3	1.0395	0.968992	1.13636	13.03	13.81	11.53	457.478	422.287	428.152	527.859	656.891	680.352	14.1	6.9	10.2	13.5	14.7	19.1	9	20	8	-10	-5	-5	120	120	120
14	84	1	151.5	47.3	20.6		1	3	0.784929	0.704225	0.63857	16.13	18.9	19.64	258.064	123.167	175.953	181.818	217.009	222.874	4.2	3.4	4.1	9.2	8.2	10.5	47	35	42
15	73	1	164	76	28.3	1	1	4	1.71233	1.19332	1.1655	10.97	13.34	12.34	504.399	240.469	287.39	451.613	457.478	434.017	29.1	7.5	7.2	35.1	30.7	27.8	2	5	11	-10	-5	-5	110	110	110
16	73	1	162.5	63	23.9		1	2	0.791139	0.846024	0.69541	16.87	27.4	21.31	310.85	123.167	222.874	340.176	439.883	498.534	7.2	2.9	4.5	12.3	14.9	12.9	36	41	32	-5	-10	-10	125	120	120
17	81	1	158	60	24	1	1	4	1.36612	1.6835	1.87266	14.44	9.22	9.39	404.692	475.073	451.613	328.446	486.803	375.366	15.1	10.2	11.4	14.7	21.9	21	70	4	5	-15	-10	-10	120	120	120
18	84	2	142	52.4	26		1	4	0.672948	0.720461	0.716332	17.22	14.59	13.53	252.199	269.795	316.715	445.748	363.636	392.962	15.5	8.5	9.1	17.1	13	13.5	63	73	30	-15	-10	-5	85	105	110
19	82	2	145.6	58	27.4		1	4	1.35501	0.943396	0.892857	11.62	16.53	16.81	469.208	304.985	246.334	392.962	451.613	392.962	14.6	4.8	3.6	16.5	14.3	12.9	46	20	28	0	-5	-5	135	135	135
20	80	2	148	50	22.8	1	1	4	1.0395	1.14155	1.08696	10.69	9.56	9.2	422.287	516.129	492.668	434.017	557.185	533.724	13.6	11.1	13	14.4	13.8	13.8	3	3	1	-25	-10	-10	120	110	120
21	70	1	170	75.7	26.2	1	1	4	1.21359	1.29534	1.34409	11.68	9.41	10.43	357.771	398.827	398.827	475.073	469.208	416.422	24.1	13.4	17.1	23.6	23.1	22.8	61	46	33	-5	0	0	135	115	125
22	68	2	153	54	23.1	2	1	3	2.04918	1.5015	1.70068	8.09	8.68	7.66	404.692	475.073	486.803	398.827	545.454	586.51	16.4	6.2	9.3	18.1	16.3	13.3	7	8	7	-5	0	0	140	130	130
23	72	2	145	42.1	20		1	4	0.320513	0.718391	0.744048	32.97	17.43	15.19	146.628	211.144	240.469	299.12	281.525	340.176	3.7	3.8	5.8	10.7	9.4	8.1	42	13	41	0	0	0	75	95	100
24	84	2	143.4	56.6	27.5	1	1	4	1.40056	1.1655	1.21655	11.28	12.04	11.28	445.748	217.009	222.874	475.073	392.962	422.287	8.7	3.7	3	8.9	8.9	6.6	61	43	59	-10	-5	-5	135	120	130
25	84	1	150.5	54	23.8	1	1	4	1.47059	1.05932	1.07296	11.31	21.88	13.58	287.39	158.358	193.548	304.985	287.39	375.366	15.6	6.1	9.9	13.4	14.1	17.9	19	46	20	-15		-5	130	100	115
26	80	2	151.6	74.2	32.3	1	1	3	0.732064	0.69735	0.719424	15.34	15.86	13.75	246.334	410.557	422.287	527.859	316.715	498.534	9.8	11.6	13.9	9.9	15.3	19.8	69	17	13	-10	0	0	125	115	115
27	62	2	154	56	23.6		1	4	1.81818	1.66113	1.74216	8.56	9.64	8.39	404.692	428.152	486.803	504.399	463.343	633.431	17.6	13.7	15.8	22.5	20	26.4	23	16	5	-15	-5	-5	115	120	120
28	76	1	162.3	61.6	23.4	2	1	4	1.86567	0.675676	1.10132	8.94	19.14	14.03	434.017	217.009	234.604	299.12	340.176	357.771	20.8	4.2	7.3	22	24.8	28.2	7	34	7	0	-5	-5	145	130	135
29	70	1	168	61.4	21.8		1	4	1.20773	1.03734	1.11111	9.88	11.1	10.88	504.399	469.208	416.422	504.399	658.891	674.487	31.3	16.3	16.3	38.7	33.1	34.1	27	32	27	0	0	0	125	135	135
30	78	1	154	72.8	30.7	1	1	4	1.74825	1.15741	1.11607	7.95	10.44	10	680.352	387.097	334.311	639.296	545.454	557.185	24.6	10.7	9.1	29.3	27.1	25.5	1	45	72	-10	-10	-10	130	120	120
31	66	2	150.1	63.4	28.1	2	1	3	1.40449	1.09409	1.0846	9.94	12.25	10.84	392.962	293.255	351.906	475.073	639.296	639.296	14.7	6	6.7	17.1	21.7	22.9	11	12	22	-10	-10	-10	130	120	130
32	82	2	143	65	31.8		1	4	0.761035	0.689655	0.865052	18.21	26.01	15.91	533.724	463.343	463.343	457.478	504.399	492.668	10.7	8.1	10	10.5	12.7	11.7	10	44	4	0	-5	-5	130	125	135
33	68	2	150.6	50.5	22.3	1	1	4	1.2987	1.18203	1.23457	12.11	11.6	11.09	328.446	240.469	322.581	304.985	398.827	334.311	12.7	10.2	12.6	15.6	15	14.2	39	20	6	0	-5	0	140	135	140
34	71	1	159.5	46	18.1	2	1	3	0.771605	0.825083	0.868056	14.64	14.47	16.21	275.66	234.604	211.144	234.604	287.39	293.255	12.8	5.4	6	15.8	16.1	17.9	18	33	31	-20	-5	-10	135	130	130
35	83	2	156	67	27.5	4	1	4	0.896057	0.811688	0.910747	14.64	16.23	13.19	346.041	293.255	287.39	369.501	398.827	375.366	13.5	6	7.2	12.8	10.9	14.8	44	26	16	-10	-5	0	150	110	130
36	72	2	149	62.8	28.3	2	1	3	1.31579	1.20482	1.27877	14.72	11.22	10.71	375.366	310.85	357.771	439.883	475.073	451.613	2.6	3.2	4.2	13.4	15.3	15	24	54	23	-15	-5	-5	140	110	125
37	73	2	149.6	72	32.1714	4	1	4	1.18483	1.04603	1.13122	13.93	11.88	11.58	334.311	316.715	322.581	304.985	304.985	381.232	12.1	9.1	10.7	18.8	16.1	12.6	21	15	0	-15	0	0	110	120	120
38	76	2	144.6	55.5	26.5	1	1	3	1.002	0.745156	0.754148	13.62	17.49	15.31	363.636	246.334	234.604	328.446	357.771	322.581	12.3	5.1	6.8	13	11.1	11	1	9	38	-10	-5	-5	115	110	115
39	82	2	147	55	25.5	2	1	4	0.749625	0.681199	0.952381	17.05	24.14	14.04	252.199	275.66	340.176	328.446	475.073	457.478	4.8	7.4	8.8	8.4	13.6	14.4	42	73	9	-30	-15	-10	140	120	125
40	69	2	150.1	51.9	23	2	1	3	1.3587	1.44509	1.47059	9.29	11.17	9.86	469.208	375.366	428.152	639.296	709.677	715.542	9.2	5	5.6	26.3	25.8	19.5	69	28	17	-10	-5	0	130	130	130
41	81	2	150	62	27.6	4	1	4	1.52439	1.1236	1.34771	9.82	12.85	11.73	586.51	340.176	451.613	486.803	463.343	580.915	20	5.8	6.6	22.2	23.1	19.1	35	26	18	-10	-5	0	85	95	100
42	66	2	156	81.3	33.4	4	1	3	0.811688	0.679348	0.730994	16.37	18.48	16.74	334.311	205.279	234.604	439.883	351.906	299.12	16.4	2.7	3.3	18.9	16.4	18.4	0	79	69	-15	-5	-5	110	115	120
43	87	2	146	56	26.3	1	1	3	2.20264	1.13122	1.0352	13.13	14	14.45	328.446	252.199	316.715	428.152	369.501	416.422	12.3	5.8	6.5	16.9	17.8	16.2	2	19	3	-10	-5	-5	145	140	140
44	88	2	149.1	47.2	21.2	1	1	4	1.36986	1.02459	1.38889	11.33	12.51	12.36	475.073	275.66	263.93	422.287	469.208	357.771	13.6	6.1	7.5	16.9	13.4	12.8	0	20	11	0	-5	-5	120	130	125
45	83	2	160	66.5	26	1	1	3	1.05485	0.952381	1.34409	13.39	18.13	11.76	322.581	211.144	293.255	416.422	410.557	392.962	13.5	3	6.3	15.9	15.9	19	57	33	28	-15	-5	-5	110	105	115
46	78	1	154	63.8	26.9	4	1	3	1.72414	1.14416	1.44928	8.05	12.26	9.73	475.073	369.501	416.422	557.185	381.232	369.501	24.8	7.2	7.7	30.5	23.2	18.4	47	34	22	-5	0	0	110	120	120
47	74	1	164	72	26.8	4	1	3	1.59236	1.24069	1.0101	9.02	12.24	10.96	463.343	322.581	322.581	404.692	469.208	340.176	28.1	11.8	11.8	28.3	27.2	26	0	44	25	-5	-10	-5	135	120	120
48	64	2	144.6	62.6	29.9	1	1	3	0.453309	0.996016	1.02669	34.66	15.98	13.59	117.302	222.874	328.446	422.287	351.906	475.073	4.3	4.2	7.7	13.2	14	16.5	47	2	0	-10	-10	-10	105	100	105
49	81	1	161	75	28.9	4	1	4	1.70068	1.2285	1.34409	10.21	12.46	13.19	674.487	410.557	469.208	674.487	645.161	633.431	24.8	9.7	14.4	32.8	31.4	32.1	69	35	9	0	-5	-5	140	120	120
50	92	1	153.7	61.5	26	1	1	4	0.729927	0.814332	1.23153	21.61	22.46	15.75	346.041	328.446	375.366	457.478	551.319	457.478	11.8	5.8	9	21.3	17.6	20.9	75	49	18	-15	-5	0	110	120	125
51	76	2	143	64.3	31.44		1	4	0.69541	0.750751	0.714286	15.23	16.59	16.91	340.176	234.604	240.469	604.105	498.534	445.748	14.6	7.2	8.1	19.4	20.2	20.2	0	0	24	-10	-5	-5	115	115	120
52	73	2	158	64.2	25.72	2	1	3	1.62866	0.959693	0.957854	7.81	11.16	9.19	480.938	293.255	375.366	412.668	498.534	574.78	10.7	4.2	4.2	18.3	21	16.9	75	39	38	-5	-5	-5	145	130	135
53	72	2	155.3	65.6	27.2	4	1	4	1.08696	1.0661	1.23153	13.63	11.5	11.32	416.422	288.12	357.771	574.78	381.232	387.097	9.4	7.1	6.7	20.5	16.7	17.6	27	8	6	-10	-5	0	130	135	135
54	87	2	145.5	66.3	31.32	1	1	4	0.860585	0.734214	0.757576	15.51	16.28	13.75	369.501	375.366	451.613	510.264	475.073	580.645	13.1	9.8	10.9	14.9	15.7	14.5	0	0	0	-5	-5	-5	145	120	145
55	74	2	144.5	54.9	26.29	1	1	4	0.84317	1.08932	1.16822	15.47	12.41	11.34	275.66	275.66	392.962	281.525	258.064	299.12	9.6	8.7	12.9	15.7	14.5	16.5	65	13	0	-25	-5	0	75	100	110
56	86	2	145	59	28.06	1	1	4	0.639386	0.880282	1.01833	20.06	18.19	13.97	304.985	158.358	205.279	316.715	310.85	310.85	3.6	4.1	3.8	10.4	11.6	10.5	62	41	28	-10	-10	-10	125	120	120
57	88	1	153	62	26.47	4	1	3	1.29199	1.13379	1.25	13.68	14.41	12.85	510.264	346.041	357.771	539.589	439.883	498.534	15.9	5.6	5.7	20.2	19.9	17.8	24	27	27	-10	-10	-5	130	120	125
58	75	1	172	58	19.61	4	1	4	1.36612	1.29199	1.33333	11.72	11.37	11.53	340.176	340.176	410.557	445.748	404.692	469.208	16.2	10.1	9.7	18.5	22.1	23.8	63	32	30	0	-5	-5	130	125	125
59	71	2	150	78.6	34.93	1	1	4	1.45349	1.34771	1.58228	10.59	9.25	8.28	398.827	398.827	445.748	404.692	521.994	451.613	13.9	9.9	11.1	17.9	17.2	23.5	68	19	21	-20	-10	-5	75	110	110
60	69	2	156	68	27.9421	4	1	3	1.42857	1.34409	1.53846	8.38	11.37	8.72	445.748	258.064	375.366	434.017	392.962	457.478	12.8	8.9	11.8	24.3	25.9	23.3	47	45	39	-10	0	-5	135	135	135
61	76	2	144	50	24.1127	4	1	4	1.65017	1.66667	1.81818	8.31	8.19	8.4	428.152	504.399	533.724	463.343	627.566	656.891	13.8	11.7	12.1	17.9	18.5	17.9	38	0	0	-10	-5	-10	110	120	120
62	83	2	154	62.4	26.3114	4	1	4	1.48368	1.34409	1.2987	10.09	11.07	11.53	434.017	328.446	304.985	416.422	480.938	451.613	14.5	7.1	6.4	19.5	18.3	15.9	27	40	35	-25	-5	-5	120	135	135
63	81	2	143	57	27.8742	1	1	4	0.750751	0.639386	0.650195	16.72	20.75	16.47	416.422	340.176	381.232	422.287	398.827	382.962	9.4	4.2	7.8	9.2	9.6	8.7	29	12	14	0	-5	-5	100	110	120
64	77	2	144	67.3	32.4556	1	1	4	0.524659	0.629723	0.544662	19.09	17.09	18.75	410.557	363.636	334.311	392.962	398.827	434.017	10.2	7	7	10.9	9.9	11.2	69	26	18	-25	-15	-10	115	125	130
65	79	2	148	43.2	19.7224	1	1	4	0.3663	0.833333	0.707214	26.97	14.19	16.13	111.437	205.279	281.525	304.985	346.041	398.827	1.1	3.2	2.7	6.9	8.4	7.5	33	13	18	-5	-5	-5	110	125	125
66	62	2	161	67.3	25.9635	1	1		1.11111	0.919118	0.94162	14.65	15.56	15.53	340.176	299.12	287.39	275.66	263.93	322.581	10.9	6.6	6	10.5	6.8	8				-10		-5	110		130
67	82	2	138	36.7	19.2712	1	1	4	0.600962	0.672948	0.754148	19.5	15.57	12.44	299.12	346.041	428.152	533.724	445.748	533.724	8	4.1	4.4	11.2	7.3	9.9	30	34	33	-10	0	0	110	115	120
68	68	2	152	57	24.6711	1	1	3	0.974659	1.00604	1.01215	18	16.38	14.4	404.692	281.525	346.041	475.073	340.176	439.883	9.6	5.9	8.3	16	16.1	16.6	68	4	7	-10	-5	-5	125	115	120
69	89	2	152.4	56.1	24.1542	1	1	4	0.723589	0.578035	0.627353	17.87	18.25	21.47	322.581	258.064	322.581	258.064	299.12	316.715	8.7	6	8.5	9.5	13.9	14.1	7	30	13	-20	-5	-10	105	110	110
70	60	2	155.2	53.7	22.2941	1	1	3	1.14943	1.51057	1.38122	15.07	11.97	14.19	457.478	275.66	275.66	480.932	457.478	410.557	15	3.3	3.3	19.7	16.1	16.6	33	7	6	0	0	0	145	130	130
71	69	1	150.7	49.4	21.7521	4	1	4	1.21359	1.0661	1.19048	10.72	10.82	9.66	387.097	357.771	381.232	416.422	392.962	422.287	9.5	8.1	11.5	23.4	17.1	20.1	4	26	7	-10	-10	-10	135	130	130
72	78	2	153.2	52.8	22.4966	1	1	3	0.321337	0.501505	0.607533	34.59	26.81	26.64	281.525	334.311	217.006	316.715	416.422	387.097	6.6	3.1	3.1	10.6	10.7	9.9	29	27	16	0	0	0	115	110	115
73	81	2	147	58.6	27.1183	4	1	4	0.720461	0.904159	0.865052	15.57	15.37	14.4	369.501	340.176	404.692	428.152	445.748	463.363	7.7	5.6	8	8.8	11.3	11	31	0	0	-10	0	0	105	100	120
74	74	2	143	62.5	30.5638	1	1	3	1.47929	1.44092	1.63399	8.53	9.53	9.28	498.534	469.208	492.668	486.803	592.375	492.668	7.7	5.5	6.3	10.4	19.5	18.8	0	0	0	0	-5	-5	145	140	140
75	89	1	161.5	59.2	22.7	4	1	4	0.332668	0.575374	0.8	27.88	22.12	15.21	346.041	293.255	287.39	304.985	404.692	299.12	9.2	8.4	12.3	17.7	19.2	19.5	32	64	50	-10	-10	-10	145	135	140
76	83	2	140.2	68.5	34.85	4	1	4	0.904159	0.758725	0.919118	16.09	20.15	15.34	475.073	387.097	422.287	627.566	574.78	668.621	9.5	5.1	5.7	14.2	12.7	13.6	63	58	0	-5	-5	-5	145	130	130
77	78	1	171	81.5	27.87	4	1	4	1.40056	1.42857	1.40449	11.72	9.9	10.37	263.93	398.827	334.311	351.906	416.422	357.771	16.7	12.4	10.8	16.9	17.7	15.3	58	33	28	-20	0	0	130	125	125
78	86	2	143.3	57.6	28.05	4	1	3	1.25	1.11111	0.929368	12.53	17.81	14.22	416.57	263.93	299.12	422.287	316.715	375.366	15.2	4.8	7.2	13.8	10.2	13.8	17	27	10	-5	-10	-10	135	120	120
79	82	2	138.7	47.8	47.8	1	1	4	1.21951	1.12108	1.30208	12.22	11	10.68	480.938	375.366	410.557	480.938	527.859	598.24	13.4	4.3	6	19.8	15.8	19.2	0	0	0	-20	-10	-5	125	115	125
80	78	2	146.2	59.6	27.88	1	1	4	1.03306	1.16822	1.16009	12.09	10.47	10.44	387.097	328.446	375.366	557.185	516.129	574.78	9.1	6	8.4	16.2	17	19	66	22	5	0	-5	0	150	120	120
81	70	2	159	62.6	24.76	4	1	3	1.14943	1.13379	1.14943	12.22	11.53	12.22	527.859	369.501	392.962	439.883	592.375	557.185	21.1	4	5.7	26.6	26.3	26.5	2	51	36	-10	-5	-5	130	120	130
82	79	2	144.8	60.6	28.9	4	1	4	1.21065	0.811688	1.16009	12	15.16	11.19	439.883	346.041	381.232	469.208	416.422	398.827	20.1	7.3	7.5	21.4	18.5	19.6	33	26	17
83	84	2	149.5	63.2	28.28	1	1	3	0.246184	0.555556	0.59952	35.69	19.75	23.19	217.009	187.683	217.009	340.176	357.771	357.771	6.9	4.3	6.5	7.5	12.8	13.9	0	27	33	-15	-15	-10	110	110	120
84	72	2	156	60.2	24.74	1	1	4	1.05263	0.982318	1.07527	12.4	12.43	11.24	410.557	357.771	328.446	439.883	375.366	445.748	11.1	6.6	6.8	16	15.8	15.9	47	56	36	-10	-5	-5	120	120	120
85	73	2	147.6	72.8	33.4163	4	1	4	1.01833	1.01215	1.07527	14.4	11.5	11.57	263.93	299.12	369.501	387.097	304.985	475.073	10.3	8.6	7.5	12.5	10.7	9.7	65	37	34	-15	-5	0	110	120	120
86	86	1	155	52.9	22.0187	1	1	3	0.714286	1.00604	1.07991	18.41	15.9	14.59	199.413	240.469	316.715	258.064	287.39	322.581	11.5	10	9.5	12.2	14.5	14	48	28	34	0	0	0	125	125	130
87	79	2	155.5	59.4	24.5655	4	1	3	1.25	1.0661	1.08932	9.91	10.5	10.78	340.176	269.795	357.771	451.613	351.906	387.097	16.4	3.6	4.8	13.3	11.8	13.7	30	11	14	-20	-10	-5	115	115	120
88	72	2	154.5	67.4	28.236	1	1	3	1.30208	0.860585	0.94162	10.44	12.59	12.07	422.287	240.469	240.469	357.771	387.097	410.557	10.2	7.9	2.8	11.9	16.3	16.2	21	28	58	-10	-5	-5	125	100	100
89	84	2	146.7	56.6	26.3	1	1	3	0.994036	0.894454	0.931099	12.47	13.03	12.6	351.906	316.715	316.715	434.017	428.152	416.422	9.8	6.9	7.8	13.2	14.4	12.4	35	27	15	-5	-5	-5	125	110	115
90	65	2	140.5	57.8	29.2803	1	1	4	1.25945	1.23153	1.31234	13.22	10.66	9.75	492.668	316.715	392.962	510.264	604.105	563.05	13.7	6.1	5.8	13.4	16.7	16	24	27	27	-25	-15	-15	120	125	125
91	80	1	154.5	55.3	23.1669	1	1	4	0.943396	0.736377	0.92081	14.47	19.53	15.47	410.557	263.93	346.041	381.232	404.692	392.962	16.3	6.6	10.4	21.1	21.2	17.9	85	70	50	-10	0	0	120	95	115
92	78	2	142.7	56.5	27.746	4	1	4	0.675676	0.637755	0.747384	19.68	18.59	17.93	316.715	328.446	334.311	392.962	510.264	404.692	10.2	5.1	5.7	14.4	14.5	14.6	42	34	23	-10	-10	-10	110	105	110
93	90	2	146.7	51.5	23.9302	3	1	3	1.33333	0.874126	0.904159	11.87	15.22	15.5	316.715	217.009	304.985	369.501	346.041	351.906	15.5	6.6	8.5	15.8	15.4	12.8	0	0	34	0	-5	-5	135	105	105
94	77	1	166.7	66.5	23.93	1	1	4	1.87266	1.5873	1.21359	7.41	8.73	9.49	633.026	439.883	592.375	516.228	662.756	791.789	22.2	14.4	19	27.2	29.9	27.8	81	30	48	-5	-5	-5	110	105	110
95	66	2	141	49	24.65	1	1	3	1.46628	1.15473	1.35501	10.42	10.87	7.89	422.938	621.017	480.938	686.557	697.152	1020.56	12	8.4	10.6	18.7	18.7	19.8	18	12	4	-10	0	0	90	100	110
96	81	1	147.6	70.6	32.41	1	1	3	1.34771	0.943396	1.23153	8.61	11.3	8.74	815.249	510.264	639.296	856.305	897.36	797.654	14.8	12.6	16.5	16.2	19.7	21.3	41	16	11	-10	-5	-5	130	100	110
97	63	2	149.6	67.5	30.16	1	1	3	1.0101	0.793651	1.05485	10.11	12.26	10.92	609.97	434.017	498.534	492.668	504.399	504.399	18.4	10.4	14.3	20.4	19.2	21.8	69	40	17	-5	0	0	100	110	115
98	76	2	146.3	57.7	26.96	1	1	4	1.39665	1.34048	1.40056	9.56	9.79	10.37	428.152	469.208	492.558	439.883	533.724	615.836	20.8	9.3	21.1	33.3	29.5	31.1	48	55	32	0	0	0	130	115	120
99	80	2	156.1	53.7	22.04	1	1	4	0.896057	0.703235	0.784929	12.28	12.51	13.72	445.748	328.446	328.446	551.319	480.938	504.399	18.2	12	12.3	19.9	19.9	21.3	27	30	40	-10	0	0	135	95	105
100	68	2	148.5	54.2	24.58	1	1	4	1.21065	0.862069	0.892857	8.84	13.25	11.49	381.232	275.66	369.501	498.532	451.613	445.748	8.8	5.3	8	12.7	11.9	11.2	66	17	10	-10	0	0	135	100	100
101	85	2	153.6	66.3	28.1	1	1	4	0.438212	0.606061	0.915751	22.59	20.1	14.84	328.446	275.66	281.525	357.771	392.962	369.503	7.1	12.2	16.6	10.8	14.7	14.8	73	24	11	-5	-5	0	100	100	100
102	71	2	160	58	22.6	1	1	3	0.909091	0.94518	0.94518	15.04	14.81	12.34	480.397	521.994	428.152	504.399	604.105	486.803	16.1	10.9	13.4	14.2	18	19.5	28	35	32	-15	-5	0	125	95	120
103	72	1	163	72	27.04	1	1	4	1.04167	0.998004	1.07066	12.4	13.94	12.59	265.93	293.255	287.39	293.255	304.985	375.366	21.2	9.1	10.2	25	23.2	24	14	44	32	-25	-5	-5	85	105	110
104	71	2	151.7	63.1	27.42	1	1	3	1.45349	1.07066	1.17925	11.28	14.69	12	510.264	293.255	334.311	486.803	457.478	469.208	17.7	7.1	9	17.9	18.8	20.3	34	63	47	-10	0	0	125	95	105
105	79	2	143.7	46.3	22.42	1	1	2	1.0352	0.877193	0.956023	16.11	13.89	14.05	357.771	228.739	281.525	398.827	340.176	392.962	14.1	5.8	8.1	16.6	14.5	16.3	0	1	0	-15	0	0	125	105	120
106	72	1	161.8	83.8	32.01	1	1	3	1.13379	0.931099	1.02459	10.93	12.9	10.55	346.041	310.85	293.255	586.51	615.836	492.668	23.3	6.6	9	25.1	5.1	7.8	35	12	10	-10	0	0	110	110	115
107	73	2	144.4	61	29.25	1	1	3	1.0989	0.801282	0.925926	12.17	11.99	11.66	439.883	394.985	375.366	580.645	539.589	527.859	6.9	3.6	5.3	8	10	15.5	15	37	48	-15	0	0	130	100	105
108	73	2	145.9	51.4	24.15	1	1	3	1.40845	1.31579	1.49254	13.06	10.14	9.23	516.129	422.287	504.399	627.566	615.836	563.05	26.4	14.2	15	22.3	25.9	25.7	50	7	0	-20	-10	-10	115	95	100
109	77	1	171.1	74.1	25.31	1	1	2	1.37741	1.07991	1.31579	9.43	12.49	11.17	375.366	299.12	328.446	510.264	480.938	469.208	29.2	15.1	19.1	31	31	31.5	40	40	37	-10	-5	0	140	105	110
110	80	2	138.4	45.7	23.86	1	1	3	0.778816	0.980392	1.03306	14.1	11.22	11.03	346.041	322.581	316.715	322.581	392.962	340.176	10.2	6.8	7	10.5	14.6	14.7	57	8	8	-5	0	0	130	120	120
111	74	2	145.3	57.1	27.05	1	1	4	1.34771	1.32626	1.34048	7.79	7.86	8.59	439.883	328.985	340.176	439.883	398.827	422.287	18.9	11.8	12.8	19.1	17.7	17.1	2	32	10	0		0	120		115
112	69	2	157.6	67.5	27.18	1	1	3	1.3089	1.26904	1.45773	9.92	10.83	9.93	480.938	480.938	486.803	475.073	568.915	551.319	12.1	10.7	12	15.2	16	15.3	71	8	0	-5	0	0	120	105	115
113	74	2	147.2	56.2	25.94	1	1	2	0.70028	0.701262	0.925926	17.3	14.4	11	293.255	404.692	486.803	422.287	551.319	545.454	10.8	10.9	16.8	17.2	23.1	24.3	54	37	23	-10	0	0	100	105	115
114	79	2	145.4	58.9	28.86	1	1	3	1.21065	1.0989	1.21065	10.79	12.47	12.16	721.407	510.264	586.51	577.185	703.812	621.701	18	7.8	8.6	14.2	16.5	16.6	13	0	18	-5	0	0	135	105	115
115	63	1	150.4	73	32.27	1	1	4	1.1236	0.927644	1.38889	10.6	11.13	8.82	739.003	645.61	492.668	586.51	850.44	879.765	22.4	10.1	13.9	19.3	22.4	28.4	20	0	2	-5	0	0	130	110	120
116	73	2	148.3	54.6	24.8	1	1	3	1.24378	1.11857	1.28205	10.02	9.83	7.97	504.399	328.446	369.501	545.454	574.78	557.185	13.8	6.3	7.8	17.6	14.8	14.9	45	15	8	-5	0	0	130	110	120
117	68	2	149	56.6	25.43	1	1	4	1.0661	0.519751	0.93633	9.17	17.97	13.31	434.017	275.66	346.041	428.152	486.803	627.589	10.8	7.5	7.9	10.9	15	14	23	33	18	-20	0	0	100	100	115
118	80	2	156.7	71.7	29.2	1	1	4	1.0352	0.694444	0.87108	19.13	14.06	17.46	475.073	299.12	346.041	363.636	392.962	464.692	13.9	6.6	9.3	18.7	21.2	21	52	1	1	-5	0	0	115	110	115
119	76	2	151.8	70.5	30.6	1	1	2	1.24378	1.07296	1.17371	8.87	10.9	10.29	580.645	404.962	469.208	545.454	557.185	551.319	23.9	10.1	11.8	24.3	31.7	30.9	10	10	11	0	0	0	125	95	105
120	78	1	161	90.2	34.798	1	1	4	1.0917	0.807754	0.874126	12.5	14.45	12.05	486.803	293.255	269.795	299.12	410.557	281.525	29.9	12	19.5	30.3	29.9	35.7	55	18	0		-5	-5		110	120
121	75	2	139.9	58.2	29.7363	1	1	2	0.834725	0.847458	1.05708	11.4	11.97	9.2	480.938	293.255	309.985	451.613	563.05	568.915	21.5	12.8	16.9	23.6	24.9	24.1	3	3	0	-10	0	0	95	105	120
122	71	2	153	40.5	17.3	1	1	3	1.47929	1.37363	1.41643	9.3	8.17	8.9	510.264	533.724	498.534	410.557	457.478	469.208	16.4	7	7.4	12.2	11.5	11.4	32	49	62	-5	0	0	135	115	120
123	69	2	158.5	64.2	25.56	1	1	4	0.880282	0.755287	0.883392	13.43	16.98	15.49	328.446	322.581	304.985	363.636	322.581	304.985	14.4	6	7.5	19.5	17.3	16.9	32	10	6
124	76	2	151.7	60.6	26.33	1	1	4	1.27877	1.02249	1.13895	9.27	12.09	11.14	457.478	334.311	310.85	439.883	469.208	357.777	22.1	12.7	16.4	22.1	19.8	21	34	71	20
125	82	2	146	58.1	27.26	1	1	3	1.19048	1.30208	1.44509	9.89	10.3	9.91	609.97	533.724	510.264	428.152	574.78	709.654	11.4	9.1	10.1	15.9	20.3	19	32	0	0	0	0	0	125	110	115
126	67	2	146.6	50.5	23.5	1	1	2	1.44509	1.10132	1.30548	11.07	14.3	10.85	469.208	281.525	310.85	615.836	574.78	609.97	14.2	4.1	11	19	21.1	24.3	78	71	10	-5	0	0	110	95	95
127	75	2	147	54.2	25	1	1	3	1.002	0.834725	0.93633	10.6	12.8	12.7	304.985	426.334	240.469	492.668	475.073	480.938	11.3	5	5.6	14.7	18.5	16.8	87	45	59	0	0	0	135	95	100
128	72	2	144.9	58.5	27.86	1	1	4	1.13379	1.25628	1.3089	13.52	11.38	8.7	287.39	392.962	428.152	545.454	516.129	721.407	19.6	12.2	12.3	27.9	24.9	24.3	33	1	0	-20	-5	0	95	95	105
129	71	2	157.7	65.8	27.4	1	1	4	1.06838	0.772798	0.865052	10.38	13.58	12.89	346.041	316.715	404.692	392.962	428.152	363.636	16.3	8.3	10.2	16.4	17.4	15.1	58	50	20	-20	0	0	95	100	105
130	78	2	150.9	40.9	17.96	1	1	3	0.67659	0.970874	1.11857	12.09	14	14.49	439.883	328.446	434.017	539.589	715.542	721.407	1.3	8.2	8.1	4.5	17.9	16.4	55	64	33	0	0	0	105	100	105
131	85	2	151.34	54.12	23.6	1	1	4	0.788644	0.806452	1.40056	13.84	15.45	13.88	269.795	287.39	328.446	328.446	404.692	363.636	9.1	8.1	9.8	13.1	12.8	12.1	91	25	4	-15	-5	-5	110	110	120
132	81	2	139.6	44	22.8	1	1	3	1.15207	0.770416	0.85034	12.59	12.34	13.36	527.859	217.009	428.152	762.463	580.645	651.026	11.8	2.9	4.1	15.3	15.1	13.5	71	15	21	0	0	0	140	100	120
133	75	2	154.8	70.9	29.59	1	1	3	1.44928	1.12613	1.47059	9.55	11.37	8.1	369.501	240.469	287.39	651.026	733.138	697.947	15	12.2	13.5	23.3	20.5	21.5	19	3	0	-10	-5	0	120	110	115
134	62	1	172.5	58.6	19.7	1	1	2	1.21065	1.00806	1.36986	11.3	12.64	9.51	609.97	281.525	563.05	651.026	609.97	645.161	20.3	5.7	12.9	23.1	29.8	32.6	43	60	49	0	0	0	150	100	110
135	78	2	149	45.6	20.54	1	1	3	1.0142	1.04603	1.25	11.16	11.6	9.68	486.803	334.311	351.906	586.51	460.938	486.803	12.4	9.5	10.7	12.3	12.2	13.8	23	23	14	5	0	0	145	120	125
136	74	2	136.9	43.8	23.37	1	1	4	0.502513	0.574713	0.735294	28.78	15.14	14.32	346.041	310.85	375.366	404.692	416.422	422.287	13	12.4	12.1	13.4	13.7	13.8	90	33	14	-5	0	0	115	100	105
137	72	2	139.9	63.1	32.24	1	1	2	0.952381	0.927644	0.851789	10.33	13.26	14.1	598.24	340.176	275.66	533.724	633.431	598.24	13.6	8	5.4	19.6	24.1	18.4	32	69	51	-5	0	-5	120	100	110
138	71	2	139.2	50.6	25.81	1	1	2	0.922509	0.819672	0.67659	12.79	15.14	25.18	486.803	457.478	422.287	692.082	750.733	686.217	15.7	10.8	13	18.6	15.6	17.3	0	7	12	-20	-10	-5	135	110	115
139	74	1	162.8	64.9	24.49	1	1	4	1.40449	1.38122	1.55763	9.7	9.36	9.37	480.938	387.097	445.748	533.724	557.185	469.208	32.1	9.7	12.2	35.6	33.1	31.2	21	48	35	-15	0	0	120	105	115
140	77	2	143.7	52.3	25.56	1	1	4	1.16009	1.31579	1.4245	11.76	7.9	8.21	533.724	504.399	480.938	621.701	687.448	627.566	9.8	10.4	13	24.1	19.8	20.5	64	28	18	-5	0	0	105	105	115
141	74	2	145.9	52.6	24.71	1	1	3	1.36986	1.11111	1.2285	12.6	11.4	9.85	604.105	387.041	293.255	557.185	442.287	439.883	19	7.2	9.2	17.9	18	18.3	75	53	50	-25	-5	-5	125	105	110
142	68	2	157.5	51.8	20.93	1	1	3	1.52439	0.788644	0.92081	10.1	14.73	13.74	416.422	82.111	123.167	492.668	639.296	527.859	10.7	1.4	3.6	16.5	14.2	15.1	14	40	20	-5	0	0	130	105	115
143	74	2	152	57.1	24.53	1	1	2	1.00604	1.02041	1.01626	10.49	9.95	8.84	351.906	351.906	398.827	457.478	492.668	498.534	18	13.2	13.6	23.1	19.3	18	100	16	0	-20	0	0	120	115	120
144	65	1	169.8	82.7	28.68	1	1	4	1.85874	1.11111	1.3587	8.66	14.49	12.01	451.613	310.85	357.441	609.97	604.105	604.105	15	7.8	8.9	29.1	32.8	33	0	54	34	-10	-5	-5	115	95	115
145	81	2	141	43.7	21.98	1	1	4	0.919118	0.49505	0.862069	14.98	18.1	13.8	422.287	217.009	363.636	527.859	539.589	533.24	8.5	3.4	6	12.4	11.1	12.1	14	20	0	-15	0	0	90	90	105
146	72	2	148.7	65.5	29.62	1	1	3	0.862069	0.735294	0.847458	11.9	14.01	11.8	398.827	299.12	328.446	580.645	580.645	580.645	16.5	10.5	11.1	21.5	21	21	80	40	20	-15	0	0	120	115	125
147	69	2	149	69.8	31.49	1	1	4	0.819672	0.62422	0.757576	14.79	18.8	20.3	387.097	234.079	346.041	434.017	328.446	310.85	15.7	7.9	7.3	13.1	12.8	12.1	91	80	2	0	0	0	140	130	130
148	68	1	160.6	56.4	21.87	1	1	3	1.28205	1.66113	1.66113	8.4	6.92	6.92	609.97	592.375	645.161	645.161	701.181	903.058	23	10.3	10.3	26.1	27.7	27.1	45	7	7	-5	0	0	135	130	130
149	72	2	148.2	61.7	28.09	1	1	3	1.59236	1.02041	1.28205	9.19	10.9	9.08	592.375	351.446	469.208	956.011	809.384	809.384	24	12.1	16.2	21.5	23	24	19	41	0	-20	0	0	110	110	115
150	70	2	158.1	64.8	25.92	1	1	2	0.929368	0.892857	0.988142	12.88	13.9	13.13	328.446	328.416	299.12	416.422	439.883	498.534	15.9	7.9	12.2	15.2	16.1	17.4		9	10	-5	0	0	145	120	125
151	79	2	149.6	56.8	25.38	1	1	2	1.26263	1.28535	1.53374	9.35	10.87	8.69	539.589	422.287	469.287	703.812	703.812	715.542	16.5	11.3	12.6	19.4	16.5	17.3	60	10	3	0	0	0	130	125	125
152	78	2	153.4	60.5	25.71	1	1	4	1.33333	0.919118	0.925926	9.25	11.65	11.6	369.501	322.581	375.366	404.692	445.748	445.748	18	5.7	8.4	15.9	14.2	15.3	70	50	45	-10	0	0	130	115	120
153	80	1	161.3	60.3	23.19	1	1	3	1.41643	0.847458	0.925926	11.4	15.7	13.7	639.296	369.501	387.047	744.868	744.868	897.36	27.1	14.3	13.8	27.4	24.4	21.3	0	34	35	-10	-10	-10	130	95	105
154	77	2	149.8	64.3	28.65	1	1	3	1.03734	1.16279	1.16279	10.1	11.3	10.4	480.938	557.185	627.566	621.701	826.979	668.64	17.1	7.2	8.7	23.9	27	24.6	58	33	39	-15	-5	-5	135	115	115
155	64	2	140	44.4	19.68	1	1	4	1.65017	1.4245	1.53846	7.03	8.52	8.18	780.658	504.399	504.399	692.082	662.756	662.759	14.3	3.8	6.1	11.4	11.1	11.6	11	4	1	0	0	0	125	110	115
156	70	1	175.5	76.9	24.9	1	1	4	1.02041	1.11857	1.16279	15.5	12.11	10.9	498.534	451.603	492.668	563.05	604.105	604.105	30.2	19.5	23.7	37.2	37.7	38	38	0	0	-15	0	0	115	100	100
157	80	1	175.2	72.9	23.4	1	1	4	1.21951	0.847458	1.16279	14	16.2	13	416.422	356.442	406.422	516.129	516.19	566.85	27.9	10.3	15.2	25.3	27	26.1	40	41	4	-15	-10	-5	120	110	115
158	75	2	154.6	60.5	25.3	1	1	3	1.42857	0.943396	1.31579	13.9	16.3	13	498.534	416.422	492.668	656.891	756.598	780.058	15.5	10	13	21.6	29	28.4	42	42	20	-15	0	0	110	120	125
159	82	2	145.5	48.4	22.9	1	1	4	1.19048	0.769231	0.735294	10.6	16.6	18.9	838.709	269.795	252.199	662.756	475.073	521.994	18.7	11	8.7	15.9	16.7	14.8	0	0	0	-10	-10	-10	140	100	100
160	71	2	150.7	67.8	29.9	1	2	3	1.33333	0.747384	0.846024	9.28	10.81	11.65	586.51	205.279	228.739	492.668	439.883	445.748	10.7	6.2	9.2	12.6	16.2	16.9	6	9	65	-10	-10	-5	120	80	85
161	73	2	150	55.2	24.5	2	2	4	1.09649	1.17647	1.05932	10.16	9	9.38	533.724	451.613	516.129	486.803	592.375	568.915	6.5	12.3	12.1	11.7	15.3	15.3	0	30	5	-5	-5	-5	130	125	125
162	74	2	140.2	47.3	24	2	2	4	0.549451	0.986193	1.20482	17.8	11.68	7.44	281.525	375.366	445.748	369.501	492.668	580.645	6.5	9.8	9.6	10.1	16.6	11.4	33	23	5	0	0	0	110	105	110
163	78	2	153.2	58.4	24.9	1	2	4	1.31579	0.982318	1.04603	10.1	10.59	10.28	504.399	328.446	375.366	545.454	592.375	645.161	14.7	10.3	11.3	21	14.6	15.1	0	13	9	-10	0	0	120	110	115
164	85	2	135.7	46.7	25.3605	2	1	4	0.439367	0.334001	0.434783	23.06	31.1	21.81	252.199	152.493	211.144	334.311	381.232	439.883	6.6	3.6	4.8	11	9.9	10.7	0	10	19	-20	-10	-5	130	110	120
165	75	2	151.5	83.5	36.3799	1	1	4	0.899281	0.809061	0.929368	16.41	15.5	13.55	510.264	428.152	457.478	551.319	545.454	574.78	13.8	7.1	10.2	15.5	17.4	15.2	13	3	0	0	-5	0	100	110	125
166	69	1	151.7	69.8	30.3308	1	1	3	1.26904	1.20482	1.16009	11.44	10.94	11.6	656.891	486.803	434.017	510.264	516.129	604.105	26.1	10.3	11.2	26.9	21.22	19.7	22	27	18	-5	-5	-5	120	120	120
167	75	2	154	64	26.986	2	1	4	1.20192	1.0142	1.05263	11.59	13.47	12.72	486.803	334.311	428.152	609.97	557.185	598.24	14.7	4.9	5.8	23.9	20.2	16.4	0	32	43	-5	0	0	140	135	135
168	85	2	143	51.4	25.1357	1	1	3	0.714286	0.664011	0.88968	17.43	15.07	11.81	398.827	375.366	434.017	486.803	521.994	592.375	3.9	6.9	6.3	9.6	14.7	14.4	64	7	0	-10	-10	-10	145	130	130
169	66	1	166	80	29.0318		1	3	1.79856	1.51057	1.60256	8.25	8.72	9.53	521.994	410.557	422.287	480.938	539.589	539.589	38.4	17.3	16.9	37.9	38.6	34.1	0	22	24	-10	-15	-15	125	120	125
170	81	2	143	57.8	28.2654	4	1	4	0.869565	0.976562	1.00604	16.31	12.1	11.6	392.962	304.985	299.12	428.152	516.129	521.994	10.6	5.1	6.2	19.8	18.6	21	57	30	32	-5	0	0	115	115	115
171	75	2	152	71.7	31.0336		1	3	0.724638	0.683995	0.924214	18.44	15.53	12.94	445.748	322.581	228.739	498.534	398.827	451.613	15.1	5.3	7.6	12.6	18.2	13.5	73	36	31	-5		0	120	110	125
172	87	1	160.7	74.9	29.0035	4	1	3	1.40449	1.07991	1.18483	12.96	13.5	13.06	475.073	334.311	404.692	480.938	451.613	533.724	23.3	10.9	10.7	28.5	34.4	29.1	46	61	12	-5	-10	-10	110	100	110
173	73	2	138	55.1	28.933		1	4	0.632111	0.787402	0.94697	24.25	19.81	16.75	222.874	463.343	510.264	428.152	387.097	398.827	7.1	5.9	8.5	13.5	8.9	10.8	61	20	8	-10	-5	-5	110	120	120
174	75	2	148	58.4	26.6618	2	1	3	0.94162	1.07296	1.13636	15.28	11.84	10.38	299.12	363.636	363.636	351.906	463.343	451.613	13.9	5.3	6.2	12.4	13.3	13.1	44	9	10	-15	-5	-5	140	125	125
175	76	2	155	71	29.5525	1	1	3	1.5528	0.980392	1.38122	9.62	13.03	9.97	557.185	387.097	428.152	527.859	692.082	697.947	27.4	5.5	6.6	28.6	24	19.7	0	53	33	-5	-5	0	130	110	120
176	63	2	155	78.5	32.6743	1	1	2	1.13636	1.13636	1.31234	12.22	10.16	9.4	299.12	375.366	445.748	434.017	439.883	516.129	17.3	10.8	13.1	26.2	25.2	23	44	17	6	-5	-5	-5	135	130	130
177	78	1	152	66.6	28.8262	4	1	4	1.85874	1.92308	2	9.75	8.53	7.88	451.613	586.51	510.264	369.501	527.859	439.883	28.5	13.2	12.9	35.6	29.7	25.3	38	27	20	-5	-10	-5	120	125	125
178	84	2	146	52.3	24.5356	4	1	4	0.929368	0.59453	0.894454	15.97	23.18	17.65	375.366	187.683	252.199	387.097	434.017	340.176	18.4	3.5	5.8	17.2	15.9	14.9	48	51	40	-15	-15	-10	130	115	120
179	73	2	137.5	54.3	28.7207	5	1	4	1	0.963391	1.21951	16.06	13.56	11.03	416.422	451.613	510.264	480.938	580.645	504.399	9.2	6.7	9.3	13.5	11.7	12.1	35	17	6	0	0	0	115	120	130
180	76	2	150	73.4	32.6222	1	1	4	0.711238	0.883392	1.16822	18.91	13.09	12.03	398.827	211.144	387.097	510.264	463.343	551.319	5.7	5.8	10.8	15.7	15.3	16	43	23	12	-20	-5	-5	105	100	110
181	69	1	160	74.2	28.9844	5	1	3	1.31234	0.869565	0.878735	12.03	15.35	12.82	615.836	357.771	322.581	862.17	791.789	791.789	17.3	4.3	4.9	35.9	34.2	33	39	36	43	5	0	0	140	125	130
182	82	2	139.8	50.2	25.6856	4	1	4	0.963391	0.721501	0.819672	11.6	14.75	12.97	463.343	398.827	404.692	346.041	434.017	469.208	6.1	6.6	7.6	11	13.4	13.2	70	3	0	0	0	0	120	115	115
183	75	2	148	54.8	25.0183	1	1	3	1.13379	0.865052	0.925926	11.93	16.25	15.31	328.446	275.66	310.85	387.097	369.501	422.287	8.9	5.2	6	12.6	15.5	12.5	40	60	60	-10	-10	-5	130	115	115
184	85	2	140	45.1	23.0102	3	1	3	1.15207	0.796178	0.894454	10.88	14.87	12	346.041	275.66	387.097	439.883	434.017	398.827	5.6	3.2	4.3	10.3	13.3	13.5	42	20	7	-10	0	0	135	110	120
185	84	2	146.5	49	22.8308	6	1	3	1.29199	1.01215	1	10.63	13.63	12.81	510.264	240.469	269.795	557.185	404.692	404.692	13.4	5	6.6	18	11.8	11.4	0	20	21	-5	0	0	140	125	130
186	79	2	148.3	60.2	27.3725	4	1	4	0.672043	0.645161	0.71736	13.91	18.75	17.34	475.073	381.232	351.906	410.557	346.041	387.097	13.4	8	10.9	11.5	11.1	13.7	76	13	0	-10	0	0	125	135	135
